# Supplementary material for: Exonuclease editor promotes precision of gene editing in mammalian cells
Source: BMC Biol. 2024 May 20;22:119. doi: 10.1186/s12915-024-01918-w (PMC11107001; doi:10.1186/s12915-024-01918-w)
Supplement: Supplementary file 2 — Additional file 2: Table S1-S2. Table S1. Exonuclease-mediated gene editing and the effects. Table S2. Primers used in the study. [file 12915_2024_1918_MOESM2_ESM.xlsx]

## Sheet: Table S1
Table S1. Exonuclease-mediated gene editing and the effects
Nuclease	Exonuclease		Effect		Fusion (N or C terminus of nuclease)	Overexpression	Species	Ref.
		KI	Indels	MMEJ
Cas9	Exo1 (5’-to-3’)	+				√	Mammalian	32
Cas9, Cas12a	T5(5’-to-3’)		+Deletion		N		Plant	27
Cas9	Exo1 (5’-to-3’)	+			N		Mammalian	33
Cas9	RecJ (5’-to-3’)	+	+		C		Mammalian	30
ErCas12a	T5(5’-to-3’)	+	+		N		Zebrafish	28
Cas9	MRE11 (3’-to-5’)	+			C		Pichia pastoris	31
FnCas12a	T5(5’-to-3’)		+		N		Mammalian	29
Cas9	ExoIII (3’-to-5’)		+			√(Recruitment)	Mammalian	34
Cas9	Exo1 (5’-to-3’)	+	-	+	C		Mammalian	Here
+: increase; -: decrease

## Sheet: Table S2
Table S2. Primer sequences used in the study
A. Primers used for genotype identification
Primer Name	Primer Sequence (5’-3’)
det-E51-5arm-F	CTCTCCAGCAGAGATGTTGTC
det-E51-5arm-R	CCTCCAACATCAAGGAAGATGGC
det-E51-3arm-F	GAGGACTACACCATCGTGGAACAG
det-E51-3arm-R	CCCAAGAGATCATGTCACCTCAG
RT-E51-F	ACAACCGGATGTGGAAGAGAT
RT-E51-R	AGCCTCTTGATTGCTGGTCTT
RT-αMHC-F	ACCGAGAATGGGAAGACGGT
RT-αMHC-R	TTTCAGCTGGAAGATCACCCG
B. Primers used for high-throughput DNA sequencing
Primer Name	Primer Sequence (5’-3’)
HT-hAAVS1-F	TCGTCGGCAGCGTCAGATGTGTATAAGAGACAGCTTATATTCCCAGGGCCGGT
HT-hAAVS1-R	GTCTCGTGGGCTCGGAGATGTGTATAAGAGACAGGGAATCTGCCTAACAGGAGG
HT-hGAPDH-F	TCGTCGGCAGCGTCAGATGTGTATAAGAGACAGGCTACAGCAACAGGGTGGTG
HT-hGAPDH-R	GTCTCGTGGGCTCGGAGATGTGTATAAGAGACAGGTCTACATGGCAACTGTGAGG
HT-Rosa-F	TCGTCGGCAGCGTCAGATGTGTATAAGAGACAGTGCCGCAATACCTTTATGGGA
HT-Rosa-R	GTCTCGTGGGCTCGGAGATGTGTATAAGAGACAGCAACGCCCAGGGACCAAG
HT-B2M-F	TCGTCGGCAGCGTCAGATGTGTATAAGAGACAGCCCGATATTCCTCAGGTACTCC
HT-B2M-R	GTCTCGTGGGCTCGGAGATGTGTATAAGAGACAGAGACCAGTCCTTGCTGAAAGA
HT-APOE-F	TCGTCGGCAGCGTCAGATGTGTATAAGAGACAGGGTGGAGACAGAGCCGGA
HT-APOE-R	GTCTCGTGGGCTCGGAGATGTGTATAAGAGACAGGTCAAGGGCCAGGATGGG
HT-GYPE-F	TCGTCGGCAGCGTCAGATGTGTATAAGAGACAGTCTCTCACCTTCTTGAAGGCA
HT-GYPE-R	GTCTCGTGGGCTCGGAGATGTGTATAAGAGACAGTCTCTCGTCAGTGACCTGGT
HT-HMGA1-F	TCGTCGGCAGCGTCAGATGTGTATAAGAGACAGACAGTTTTCTGCAGTGTGCC
HT-HMGA1-R	GTCTCGTGGGCTCGGAGATGTGTATAAGAGACAGCTTGGAGGCCAAGGGCTG
HT-hDMD-F	TCGTCGGCAGCGTCAGATGTGTATAAGAGACAGCATGTAAGTGTGTATCCATC
HT-hDMD-R	GTCTCGTGGGCTCGGAGATGTGTATAAGAGACAGAGCCGGAGATAAGATAAGGG
HT-hLMNA-F	TCGTCGGCAGCGTCAGATGTGTATAAGAGACAGACTCCGACTCCGAGCAGTCT
HT-hLMNA-R	GTCTCGTGGGCTCGGAGATGTGTATAAGAGACAGAGGTCCTCCTTCTCCTGCAG
HT-hTP53-F	TCGTCGGCAGCGTCAGATGTGTATAAGAGACAGAGGCCTCTGATTCCTCACTG
HT-hTP53-R	GTCTCGTGGGCTCGGAGATGTGTATAAGAGACAGTAGGGCACCACCACACTATG
HT-cDNA-E51-F	TCGTCGGCAGCGTCAGATGTGTATAAGAGACAGCCACTCAGCCAGTGAAGAGG
HT-cDNA-E51-R	GTCTCGTGGGCTCGGAGATGTGTATAAGAGACAGTCGATCCGTAATGATTGTTCTAGC
MMEJ-HT-CFTR-F	TCGTCGGCAGCGTCAGATGTGTATAAGAGACAGTATTTCACAGGCAGGAGTCCAAT
MMEJ-HT-CFTR-F	GTCTCGTGGGCTCGGAGATGTGTATAAGAGACAGGCGCAGTGTTGACAGGTACAAG
MMEJ-HT-hEMX1-F	TCGTCGGCAGCGTCAGATGTGTATAAGAGACAGAAGCGCGGCTTTACCATAGA
MMEJ-HT-hEMX1-R	GTCTCGTGGGCTCGGAGATGTGTATAAGAGACAGCAGGGAAGCCACTCACGAAG
MMEJ-HT-Rosa26-F	TCGTCGGCAGCGTCAGATGTGTATAAGAGACAGTGCCGCAATACCTTTATGGGA
MMEJ-HT-Rosa26-R	GTCTCGTGGGCTCGGAGATGTGTATAAGAGACAGCAACGCCCAGGGACCAAG
HT-ACTB-F	TCGTCGGCAGCGTCAGATGTGTATAAGAGACAGCGGCTTCCTTTGTCCCCAAT
HT-ACTB-R	GTCTCGTGGGCTCGGAGATGTGTATAAGAGACAGCACGATGGAGGGGAAGACG
HT-H2BC12-F	TCGTCGGCAGCGTCAGATGTGTATAAGAGACAGCACCTCCAGGGAGATCCAGA
HT-H2BC12-R	GTCTCGTGGGCTCGGAGATGTGTATAAGAGACAGCCCTTTAAAAAGATCGCCCGAA
HT-RPL5-F	TCGTCGGCAGCGTCAGATGTGTATAAGAGACAGGTAGGTGGAACCGTCCCAAA
HT-RPL5-R	GTCTCGTGGGCTCGGAGATGTGTATAAGAGACAGAACCTGTCAACTCCTTTGCT
HT-TBP-F	TCGTCGGCAGCGTCAGATGTGTATAAGAGACAGAGAAGTGCCATTTCAGTCTCTCA
HT-TBP-R	GTCTCGTGGGCTCGGAGATGTGTATAAGAGACAGACCCTGCAACTCAACATCCA
C. Sequences of sgRNAs
Primer Name	Primer Sequence (5’-3’)
EGFP-gRNA-F	CACCGCTCGTGACCACCCTGACCTA
EGFP-gRNA-R	AAACTAGGTCAGGGTGGTCACGAGC
hRosa26-gRNA-F	CACCGGCGATGACGAGATCACGCG
hRosa26-gRNA-R	AAACCGCGTGATCTCGTCATCGCC
hGAPDH-gRNA-F	CACCGAGCCCCAGCAAGAGCACAAG
hGAPDH-gRNA-R	AAACCTTGTGCTCTTGCTGGGGCTC
hAAVS1-gRNA-F	CACCGGGGCCACTAGGGACAGGAT
hAAVS1-gRNA-R	AAACATCCTGTCCCTAGTGGCCCC
APOE-gRNA-F	AGATGGATTACCTGCGCTGGGTGCAG
APOE-gRNA-R	GATACTGCACCCAGCGCAGGTAATCC
B2M-gRNA-F	AGATATCCATCCGACATTGAAGTTGAC
B2M-gRNA-R	GATAGTCAACTTCAATGTCGGATGGAT
GYPE-gRNA-F	AGATCTGTTCCTGCTTAGATTCTAAGA
GYPE-gRNA-R	GATATCTTAGAATCTAAGCAGGAACAG
HMGA1-gRNA-F	AGATTGTCTCCCAGCATCCCAGCCATC
HMGA1-gRNA-R	GATAGATGGCTGGGATGCTGGGAGACA
hDMD-gRNA-F	CACCGGCTCCAGAGGAATGTCTTC
hDMD-gRNA-R	AAACGAAGACATTCCTCTGGAGCC
hLMNA-gRNA-F	CACCGGTCTCCATGGCCGGCAGGT
hLMNA-gRNA-R	AAACACCTGCCGGCCATGGAGACC
hTP53-gRNA-F	CACCGAGTGGAAGGAAATTTGCGTG
hTP53-gRNA-R	AAACCACGCAAATTTCCTTCCACTC
hiPSC-DMD-gRNA-F	CACCGATTGAACACTTGCTGGTGAA
hiPSC-DMD-gRNA-R	AAACTTCACCAGCAAGTGTTCAATC
MMEJ-CFTR-gRNA-F1	CACCGTGGAACAGAGTTTCAAAGTA
MMEJ-CFTR-gRNA-R1	AAACTACTTTGAAACTCTGTTCCAC
MMEJ-CFTR-gRNA-F2	CACCGTTACAAGCTTAAAAGGACTA
MMEJ-CFTR-gRNA-R2	AAACTAGTCCTTTTAAGCTTGTAAC
MMEJ-EMX1-gRNA-F1	CACCGGTAGTTGAGCGCCGTGGGC
MMEJ-EMX1-gRNA-R1	AAACGCCCACGGCGCTCAACTACC
MMEJ-EMX1-gRNA-F2	CACCGTCACCCCAGCGCGGCCGAGG
MMEJ-EMX1-gRNA-R2	AAACCCTCGGCCGCGCTGGGGTGAC
MMEJ-hRosa26-gRNA-F1	CACCGGCGATGACGAGATCACGCG
MMEJ-hRosa26-gRNA-R1	AAACCGCGTGATCTCGTCATCGCC
MMEJ-hRosa26-gRNA-F2	CACCGTCGCTTCTCGATTATGGGC
MMEJ-hRosa26-gRNA-R2	AAACGCCCATAATCGAGAAGCGAC
Cas12a-EGFP-gRNA-F	AGATCGTCGCCGTCCAGCTCGACCA
Cas12a-EGFP-gRNA-R	GATATGGTCGAGCTGGACGGCGACG
ACTB-gRNA-F	CACCGCTATTCTCGCAGCTCACCA
ACTB-gRNA-R	AAACTGGTGAGCTGCGAGAATAGC
H2BC12-gRNA-F	CACCGGGCTTTAAGACGCTTACT
H2BC12-gRNA-R	AAACAGTAAGCGTCTTAAAGCCC
RPL5-gRNA-F	CACCGAAAAAATCATAGAAAATTGC
RPL5-gRNA-R	AAACGCAATTTTCTATGATTTTTTC
TBP-gRNA-F	CACCGATTCAGGAAGACGACGTAA
TBP-gRNA-R	AAACTTACGTCGTCTTCCTGAATC
